# Supplementary material for: The Use of Novel Stimulants in ADHD Self-Medication: A Mixed Methods Analysis
Source: Brain Sci. 2025 Mar 10;15(3):292. doi: 10.3390/brainsci15030292 (PMC11940814; doi:10.3390/brainsci15030292)
Supplement: Supplementary file 1 [file brainsci-15-00292-s001.zip]

Archive with 4 entries (4 files):
- ADHD survey (S1).pdf
- Codetree (S3).pdf
- Interview template (S2).pdf
- Qualitative quotes (S4).pdf
